# Supplementary material for: Rapid Fabrication of Bioinspired Compound-Eye Array with Hydrophobicity and Antireflectivity
Source: Biomimetics (Basel). 2026 Jul 19;11(7):507. doi: 10.3390/biomimetics11070507 (PMC13407124; doi:10.3390/biomimetics11070507)
Supplement: Supplementary file 1 [file biomimetics-11-00507-s001.zip]

Archive with 1 entries (1 files):
- biomimetics-4369535-supplementary.pdf
